# Supplementary material for: A large-scale multi-environment study dissecting adult-plant resistance haplotypes for stripe rust resistance in Australian wheat breeding populations
Source: Theor Appl Genet. 2025 Mar 13;138(4):72. doi: 10.1007/s00122-025-04859-2 (PMC11906565; doi:10.1007/s00122-025-04859-2)
Supplement: Supplementary file 1 — Supplementary file1 (XLSX 24 KB) [file 122_2025_4859_MOESM1_ESM.xlsx]

## Sheet: Sheet1
Commercial Cultivars	NonGxE BLUEs	pnn BLUEs	pnp BLUEs	ppn BLUEs	ppp BLUEs
Alpowa	2.41575	NA	NA	NA	2.55052
Alturas	5.91575	NA	NA	NA	6.05052
Arrino	6.87091	NA	NA	7.14521	6.05052
Avenger	5.00589	NA	NA	NA	4.55052
Axe	6.19919	4.85384	NA	6.21383	5.51105
Ballista	4.60836	NA	NA	NA	5.55052
Bayou	4.9386	5.85384	1	NA	NA
Beckom	2.9853	0.953844	NA	2.36869	3.38605
Bennett	4.13616	NA	NA	NA	NA
Berkshire	1.76957	0.508576	NA	NA	NA
Binnu	6.27258	4.71836	NA	5.82392	6.55052
Bolac	2.6823	1.85384	NA	NA	2.55052
Bonnie Rock	8.48612	7.32259	NA	8.04006	7.99543
Boree	5.91575	NA	NA	NA	6.05052
Brumby	5.37505	4.25397	4.14286	4.79726	4.95877
Bullaring	5.47091	NA	NA	5.14521	5.55052
Cadoux	7.48193	5.85384	NA	NA	NA
Calibre	4.16984	NA	NA	NA	4.05052
Calingiri	6.31875	5.38718	NA	5.48742	6.05749
Calorwa	2.41575	NA	NA	NA	2.55052
Cascades	8.4323	5.85384	NA	NA	8.88385
Catapult	2.74909	NA	NA	NA	2.88385
Chara	3.9216	2.66634	NA	3.14351	3.82355
Chief CL Plus	7.32675	5.5967	4	7.19592	6.94855
Condo	2.89031	3.85384	NA	2.31188	NA
Coolah	2.46172	NA	NA	2.14521	2.55052
Coota	4.56984	NA	NA	NA	4.55052
Corack	5.41019	3.77837	NA	5.21269	4.9798
Cosmick	5.51387	3.98288	NA	4.83872	5.6048
Crusader	4.48193	2.85384	NA	NA	NA
Cutlass	2.9539	1.69021	NA	2.30648	2.67891
Datatine	7.07091	NA	NA	6.81188	7.05052
Denison	7.41575	NA	NA	NA	7.55052
Devil	6.13741	4.45278	1	6.18795	6.25759
DS Pascal	3.0926	0.853844	NA	2.77021	3.21719
Dunmai	7.9386	3.85384	9	NA	NA
Eden	2.91575	NA	NA	NA	3.05052
EG Jet	3.48193	1.85384	NA	NA	NA
EG Titanium	3.48193	1.85384	NA	NA	NA
EGA Gregory	2.13004	NA	NA	NA	2.2648
EGA Wylie	5.48193	3.85384	NA	NA	NA
Elmore CL Plus	2.43537	2.85384	NA	1.8595	2.88385
Emu Rock	4.67633	4.85384	NA	4.14521	4.88385
Expresso	2.48193	0.853844	NA	NA	NA
Flanker	3.48193	1.85384	NA	NA	NA
Frame	5.02467	3.58718	NA	4.52282	4.87043
Gauntlet	2.48193	0.853844	NA	NA	NA
Gazelle	2.30608	1.85384	NA	2.14521	1.55052
Gelaini	3.9386	0.853844	4	NA	NA
Gladius	3.61515	2.57259	NA	2.83316	3.30793
Gregory	3.00629	0.929315	NA	2.79544	3.34
Halberd	5.48193	3.85384	NA	NA	NA
Hammer CL Plus	2.08242	NA	NA	NA	2.21719
Havoc	3.08242	NA	NA	NA	3.21719
Hellfire	2.16575	NA	NA	NA	2.30052
Hydra	4.58399	2.91836	NA	3.90213	4.80793
Impala	2.63941	1.85384	NA	1.81188	3.05052
Janz	3.1605	1.17642	NA	2.5573	3.19855
Jillaroo	4.29258	2.82066	2.80952	3.51155	4.75052
Joaquin	5.48193	3.85384	NA	NA	NA
Kinsei	3.94727	3.04325	2	3.54521	3.75759
Kiora	2.48193	0.853844	NA	NA	NA
Kulin	7.48193	5.85384	NA	NA	NA
Kunjin	5.9585	4.85384	NA	5.81188	5.80052
Lancer	2.61877	0.890207	NA	2.2863	2.55817
Livingston	3.0254	1.95062	NA	2.43435	3.20333
Longsword	3.17263	1.85384	NA	2.78807	NA
Louise	3.41575	NA	NA	NA	3.55052
Mace	4.92907	4.18718	NA	4.44674	4.11179
Magenta	5.30708	4.85384	NA	5.06829	4.05052
Mitch	5.77115	3.85384	NA	NA	6.05052
Morocco	7.22025	NA	NA	NA	NA
Mustang	1.77115	0.853844	NA	NA	1.55052
Ninja	4.82809	3.58914	2	4.25809	4.62655
Nyala	2.89317	1.85384	NA	1.47855	3.88385
Oryx	2.47274	1.85384	NA	1.81188	2.55052
Parakeet	1.90327	0.853844	1	1.47855	1.55052
Penawawa	2.41575	NA	NA	NA	2.55052
Phantom	5.48193	3.85384	NA	NA	NA
Prestea	5.48193	3.85384	NA	NA	NA
Raider	1.41575	NA	NA	NA	1.55052
Razor CL Plus	5.10448	1.85384	NA	NA	6.05052
Reliant	3.48193	1.85384	NA	NA	NA
RockStar	5.17211	3.74497	2.10714	5.00695	4.87824
Rosella	4.48193	2.85384	NA	NA	NA
Ruby	2.3166	NA	NA	NA	NA
Samson	7.48193	5.85384	NA	NA	NA
Scepter	4.19924	3.32259	NA	3.30111	3.68586
Scout	3.81339	4.85384	NA	3.22855	NA
Sentinel	3.48193	1.85384	NA	NA	NA
Sheriff CL Plus	5.57874	4.87248	3	5.14521	3.5
Shield	2.48193	0.853844	NA	NA	NA
Solano	4.48193	2.85384	NA	NA	NA
Spitfire	3.23071	1.72884	NA	2.69967	3.23558
Sting	5.41575	NA	NA	NA	5.55052
Sunblade CL Plus	1.91575	NA	NA	NA	2.05052
Suncentral	4.41575	NA	NA	NA	4.55052
Sunchaser	1.77115	0.853844	NA	NA	1.55052
Sunco	9.48193	7.85384	NA	NA	NA
Sunguard	2.48193	0.853844	NA	NA	NA
Sunmaster	1.91575	NA	NA	NA	2.05052
Sunmax	2.48193	0.853844	NA	NA	NA
Sunprime	3.48193	1.85384	NA	NA	NA
Suntime	2.13941	0.853844	NA	2.14521	1.55052
Suntop	1.86507	2.85384	NA	1.27021	2.55052
Sunvale	1.81037	NA	NA	1.14521	2.55052
Supreme	5.71118	5.28718	3	5.5864	4.02808
Tincurrin	7.06552	5.52776	NA	7.0077	6.21719
Treasure	5.74909	NA	NA	NA	5.88385
Trojan	4.70903	3.29384	NA	4.19162	6.55052
Valiant CL Plus	2.8703	1.77608	3.60714	2.19087	2.41382
Viking	2.48193	0.853844	NA	NA	NA
Vixen	5.66974	3.88767	3.10714	5.50225	5.96891
Wallup	3.60191	3.85384	NA	3.14521	3.55052
Wawawai	3.41575	NA	NA	NA	3.55052
Wedin	2.97274	0.853844	NA	3.14521	2.55052
Westonia	8.084	6.29829	NA	7.73095	8.13881
Wyalkatchem	6.80914	4.98718	NA	6.59858	6.76784
Wylah	3.48193	1.85384	NA	NA	NA
Yitpi	4.46632	2.88718	NA	4.33717	4.67107
Zen	4.86857	3.75707	2	4.58493	4.31443
*NA represents the line was not tested within the environmental cluster
